# Supplementary material for: The prevalence and risk factors of posttraumatic cerebral infarction in patients with traumatic brain injury: a systematic review and meta-analysis
Source: Bioengineered. 2022 May 6;13(5):11706–17. doi: 10.1080/21655979.2022.2070999 (PMC9275913; doi:10.1080/21655979.2022.2070999)
Supplement: Supplemental Material [file KBIE_A_2070999_SM5651.zip]

Archive with 6 entries (5 files):
- supplementary/
- supplementary/Figure S1.tif
- supplementary/Figure S2.tif
- supplementary/Table_S1.docx
- supplementary/Table_S2.docx
- supplementary/Table_S3.docx
